# Supplementary material for: Transient Administration of Dopaminergic Precursor Causes Inheritable Overfeeding Behavior in Young Drosophila melanogaster Adults
Source: Brain Sci. 2020 Jul 28;10(8):487. doi: 10.3390/brainsci10080487 (PMC7465534; doi:10.3390/brainsci10080487)
Supplement: Supplementary file 1 [file brainsci-10-00487-s001.zip]

Archive with 3 entries (3 files):
- Supp Files/Supp Table 1.docx
- Supp Files/Supp Table 2.docx
- Supp Files/Supp Table 3.docx
